# Supplementary material for: Suppression of Borna Disease Virus Replication during Its Persistent Infection Using the CRISPR/Cas13b System
Source: Int J Mol Sci. 2024 Mar 20;25(6):3523. doi: 10.3390/ijms25063523 (PMC10971351; doi:10.3390/ijms25063523)
Supplement: Supplementary file 1 [file ijms-25-03523-s001.zip]

Archive with 2 entries (2 files):
- FigS1-Cas13-revise3.pdf
- TableS1-2-Cas13(4).pdf
